# Supplementary material for: Nicotinic Amidoxime Derivate BGP-15, Topical Dosage Formulation and Anti-Inflammatory Effect
Source: Pharmaceutics. 2021 Nov 29;13(12):2037. doi: 10.3390/pharmaceutics13122037 (PMC8707203; doi:10.3390/pharmaceutics13122037)
Supplement: Supplementary file 1 [file pharmaceutics-13-02037-s001.zip]

Archive with 1 entries (1 files):
- pharmaceutics-1423677-supplementary.pdf
